# Supplementary material for: Truncated Electrochemical Aptasensor with Enhanced Antifouling Capability for Highly Sensitive Serotonin Detection
Source: Biosensors (Basel). 2023 Sep 11;13(9):881. doi: 10.3390/bios13090881 (PMC10527390; doi:10.3390/bios13090881)
Supplement: Supplementary file 1 [file biosensors-13-00881-s001.zip]

Archive with 1 entries (1 files):
- biosensors-2567928-SI.pdf
